# Supplementary material for: Innovative e-Learning Training Modules to Improve Animal Welfare during Transport and Slaughter of Pigs: A Pretest–Posttest Study to Pre-Evaluate the General Didactical Concept
Source: Animals (Basel). 2023 Nov 21;13(23):3593. doi: 10.3390/ani13233593 (PMC10705144; doi:10.3390/ani13233593)
Supplement: Supplementary file 1 [file animals-13-03593-s001.zip]

Archive with 1 entries (1 files):
- animals-2702885-supplementary.pdf
